# Supplementary material for: Satisfaction of Online University Education during the COVID-19 Pandemic
Source: Healthcare (Basel). 2023 May 14;11(10):1421. doi: 10.3390/healthcare11101421 (PMC10218284; doi:10.3390/healthcare11101421)
Supplement: Supplementary file 1 [file healthcare-11-01421-s001.zip]

Archive with 1 entries (1 files):
- healthcare-2309887-supplementary.pdf
